# Supplementary material for: The validity of linear and non-linear heart rate metrics as workload indicators of emergency physicians
Source: PLoS One. 2017 Nov 30;12(11):e0188635. doi: 10.1371/journal.pone.0188635 (PMC5708782; doi:10.1371/journal.pone.0188635)
Supplement: S1 Table — This table contains the emergency physician’s heart rate variability metrics used for statistical analysis. (XLSX) [file pone.0188635.s001.xlsx]

## Sheet: Tabelle1
Alarm#	Proband#	Sex (1=m ; 2=w)	Age	Discipline	Erfahrung (Anzahl Tage NA)	Patient_meanrr	Patient_sdnn	Patient_meanhr	Patient_rmssd	Patient_pnn50	Patient_lfpowfft	Patient_hfpowfft	Patient_lfpowprfft	Patient_hfpowprfft	Patient_lfpownufft	Patient_hfpownufft	Patient_lfhffft	Patient_PeEn	Patient_sd1	Patient_sd2	Patient_apen	Patient_sampen	Patient_d2	Patient_rpshen	Drive_meanrr	Drive_sdnn	Drive_meanhr	Drive_rmssd	Drive_pnn50	Drive_lfpowfft	Drive_hfpowfft	Drive_lfpowprfft	Drive_hfpowprfft	Drive_lfpownufft	Drive_hfpownufft	Drive_lfhffft	Drive_PeEn	Drive_sd1	Drive_sd2	Drive_apen	Drive_sampen	Drive_d2	Drive_rpshen	Ende+5_meanrr	Ende+5_sdnn	Ende+5_meanhr	Ende+5_rmssd	Ende+5_pnn50	Ende+5_lfpowfft
1	7	2	41	ANAE	2782	745	57.4414	81.0332	24.0534	3.65474	1098.91	175.268	34.0226	5.42636	86.1985	13.748	6.26988	10280	17.0153	79.3527	1.2566	1.29731	2.14018	3.55039	749.747	90.8241	81.4536	21.2523	2.08914	457.841	156.095	20.0307	6.82922	74.4429	25.3804	2.93309	9428	15.0395	127.453	0.762824	0.752673	2.09687	4.68274	751.803	87.3421	80.8694	23.0912	3.77834	558.518
2	7	2	41	ANAE	2782	710.698	53.6827	84.9408	18.2165	1.91781	810.588	100.059	34.4486	4.25232	88.9812	10.9838	8.10114	10053	12.8869	74.8209	1.05109	1.00117	1.13293	3.82305	712.941	59.3591	84.7769	16.9414	0.595238	516.236	83.0192	15.1047	2.42908	86.0882	13.8444	6.21827	10154	11.985	83.0371	0.867638	0.778818	1.50463	4.00817	692.019	64.1269	87.5246	18.445	1.85615	374.924
3	7	2	41	ANAE	2782	713.905	59.9431	84.6655	19.0596	1.79894	733.194	111.128	24.1611	3.66201	86.7964	13.1554	6.59777	11017	13.479	83.6847	1.04416	1.01064	1.43187	3.92982
4	7	2	41	ANAE	2782	700.485	64.3923	86.3949	19.6212	2.47875	1169.54	121.717	31.5206	3.28043	90.5492	9.42369	9.60868	11412	13.8768	90.0081	0.961106	0.91272	1.99491	3.7118
5	7	2	41	ANAE	2782	755.009	44.5699	79.7705	15.5309	0.52521	145.24	77.5599	16.8432	8.99451	65.1682	34.8007	1.87261	9851	10.9878	62.0867	0.988174	0.910871	0.669732	4.32753																				694.118	77.2961	87.5451	25.7928	3.9627	1950.25
6	7	2	41	ANAE	2782	698.203	96.0065	87.6936	23.5051	2.51121	678.899	127.601	9.53815	1.79272	84.146	15.8154	5.3205	10065	16.6282	134.797	0.582819	0.443854	0.737613	3.99791																				661.866	61.4817	91.4243	14.2	0.666667	403.793
7	13	1	52	ANAE	5734
8	13	1	52	ANAE	5734
9	13	1	52	ANAE	5734
10	13	1	52	ANAE	5734
11	13	1	52	ANAE	5734
12	13	1	52	ANAE	5734
13	13	1	52	ANAE	5734
14	13	1	52	ANAE	5734
15	3	1	48	CHIR	3399	836.022	73.8694	72.3714	31.6797	8.28753	1141.78	398.414	26.6345	9.29386	74.1044	25.858	2.86582	11182	22.4057	102.031	1.22175	1.25874	2.355	3.46944	854.411	97.6363	71.2609	46.06	16.9492	1798.25	981.679	34.3558	18.7551	64.6474	35.2914	1.83181	9523	32.5907	133.737	1.06801	0.980308	2.14397	3.80783
16	3	1	48	CHIR	3399	757.469	62.7742	79.7834	21.386	2.93321	896.349	136.832	29.396	4.48745	86.7226	13.2387	6.55071	11079	15.1256	87.4828	1.02945	0.987238	2.26721	3.59454	795.151	94.4398	76.5975	41.7512	14	1625.33	963.796	34.1698	20.2622	62.7167	37.19	1.68639	8723	29.5558	129.969	0.922344	0.806238	2.82402	3.80429
17	3	1	48	CHIR	3399	728.042	77.1978	83.407	15.158	0.89141	513.673	78.3294	11.7978	1.79903	86.7339	13.226	6.55786	10225	10.7228	108.68	0.754552	0.678973	1.72207	4.27704	815.405	52.0262	73.9027	23.2706	3.18182	544.687	73.9542	22.1605	3.00882	88.0242	11.9514	7.36518	8693	16.4735	71.7545	1.04757	1.1083	1.14118	3.80376	736.148	77.0889	82.4401	16.2061	0.493827	872.93
18	3	1	48	CHIR	3399	695.981	60.3421	86.919	17.2432	1.74274	901.771	130.751	44.7465	6.48795	87.3167	12.6603	6.89686	10187	12.1982	84.2616	0.749713	0.677815	1.98872	4.02775	745.326	71.7925	81.3388	24.0521	4.7817	1146.08	275.771	36.8382	8.86409	80.5998	19.3941	4.1559	8830	17.0272	99.8713	0.91173	0.876442	2.866	3.82346	723.874	56.5722	83.4012	15.6555	0.243309	663.821
19	3	1	48	CHIR	3399	643.184	83.8601	94.8957	13.7874	0.537634	560.653	47.2436	10.0703	0.84858	92.2125	7.7703	11.8673	9759	9.75568	118.111	0.497107	0.405234	1.50149	4.37956	581.757	54.1615	104.002	12.2456	0.729927	487.627	135.949	14.6262	4.07772	78.1934	21.8001	3.58685	8445	8.66954	76.1287	0.635402	0.562062	1.32946	3.91983	734.532	63.2294	82.3166	14.7506	0.246914	328.307
20	3	1	48	CHIR	3399	675.37	53.882	89.4119	18.7967	2.0202	875.729	127.092	36.5613	5.30602	87.3084	12.6708	6.89052	11301	13.2939	75.0017	0.903163	0.820449	1.97773	3.39527	737.845	75.3189	82.2473	24.6238	4.03587	955.238	181.392	26.1733	4.97009	83.9955	15.9501	5.26615	9747	17.4214	105.101	0.944805	0.908079	2.41257	3.8822	692.937	59.2817	87.2137	14.9316	1.39535	779.773
22	3	1	48	CHIR	3399	688.425	63.8192	87.9402	15.4473	0.918602	688.198	71.4982	21.4949	2.23314	90.5559	9.40802	9.62539	11892	10.9243	89.5743	0.794277	0.711221	1.63356	3.9353	724.908	72.6112	83.7125	22.7708	3.78788	980.814	144.577	36.7737	5.42064	87.1211	12.8421	6.78403	9302	16.1138	101.251	0.831316	0.767246	2.75099	4.14725
23	3	1	48	CHIR	3399	691.352	68.0423	87.7205	13.8007	0.294906	485.412	44.3012	15.4378	1.40894	91.5908	8.35904	10.9571	11747	9.7599	95.7275	0.689764	0.623399	1.44826	4.28765	763.3	61.711	79.1631	20.3666	2.23642	521.231	122.948	23.8002	5.61398	80.8671	19.075	4.23944	9222	14.4131	86.0442	0.899916	0.857721	1.44724	4.02369	669.641	38.5461	89.8923	11.5704	0.224719	454.25
24	3	1	48	CHIR	3399	793.266	72.854	76.3351	16.0452	0.508906	451.5	67.5119	12.5972	1.88363	86.9661	13.0039	6.6877	10911	11.3486	102.346	0.805416	0.756753	1.21306	4.26126	724.194	88.5848	84.1697	24.968	4.12621	1098.7	244.329	35.9718	7.99942	81.7359	18.1764	4.4968	8572	17.6773	123.702	0.636567	0.569699	1.90298	3.91174	834.676	93.3287	72.8388	22.5261	2.7972	1275.51
25	14	1	32	ANAE	590
26	16	1	36	ANAE	2474	779.788	94.9462	78.15	22.4883	4.16667	1379.12	147.145	17.8548	1.90501	90.3479	9.6396	9.37258	10128	15.909	133.262	0.729827	0.583778	2.24105	4.17511	887.736	120.407	68.9461	42.7314	17.9234	1459.35	576.73	23.3144	9.21381	71.5545	28.2782	2.53038	9605	30.2343	167.559	0.855244	0.711181	3.07508	4.31033	974.463	91.4066	62.1819	43.1411	19.9346	1064.44
27	16	1	36	ANAE	2474	822.266	93.6633	73.9919	26.6006	6.09888	1497.91	212.823	21.255	3.0199	87.5375	12.4373	7.0383	11402	18.813	130.965	1.00385	0.932149	2.45445	3.7607	788.896	162.095	80.0088	35.047	10.1553	1665.73	304.828	8.07544	1.4778	84.5062	15.4646	5.46449	9589	24.7968	227.968	0.565793	0.446069	2.07883	4.53556
28	16	1	36	ANAE	2474	790.692	66.9473	76.4269	25.1264	4.46886	1346.52	149.443	33.0928	3.67279	89.9896	9.98746	9.01026	10379	17.7735	92.9449	1.00158	0.902094	3.1189	3.55965	758.68	180.498	84.3831	28.3866	8.59155	1179.5	123.498	4.25865	0.445895	90.5002	9.47568	9.55079	9359	20.0865	254.559	0.401826	0.276101	1.42153	4.42508	740.627	74.7775	81.7893	28.1651	7.44417	1807.54
29	16	1	36	ANAE	2474	807.063	77.7179	75.0546	21.3038	2.86583	689.399	138.354	13.9296	2.79551	83.2302	16.7033	4.98287	11147	15.0674	108.866	0.832935	0.735243	1.83315	4.21246	839.399	96.3911	72.5734	26.9445	6.81363	710.736	168.854	20.1807	4.79443	80.7325	19.1801	4.20919	9872	19.0625	134.979	0.85525	0.7688	1.64484	4.6413	800.024	104.681	76.1596	30.1097	9.38338	1089.05
30	16	1	36	ANAE	2474	847.848	77.115	71.381	28.9679	7.6129	1470.64	327.732	47.6169	10.6114	81.7632	18.2208	4.48734	9527	20.4968	106.951	1.01927	0.985723	2.73033	3.98974	954.004	129.663	64.295	36.7445	16.5339	2304.41	380.179	33.0531	5.45306	85.7926	14.154	6.06139	8881	26.0087	181.664	0.879533	0.823188	3.1801	4.27319
31	16	1	36	ANAE	2474	863.609	91.9743	70.309	31.0489	9.85023	1046.25	313.241	15.5994	4.67035	76.9009	23.0236	3.34009	10737	21.9612	128.192	1.0682	0.988493	3.18667	4.10613	844.527	125.902	72.9212	33.0541	13.0298	1081.91	250.934	9.93149	2.30346	81.0747	18.8041	4.31154	9255	23.3917	176.603	0.791519	0.64866	2.4429	4.61192
32	16	1	36	ANAE	2474	821.191	135.796	75.3667	30.8878	8.27239	1485.41	254.812	10.3992	1.78391	85.3131	14.6348	5.82945	11000	21.846	190.839	0.746026	0.629578	2.68324	4.44773	918.886	114.561	66.4471	35.0848	10.2919	1081.73	296.539	16.5129	4.52675	78.3731	21.4848	3.64785	9244	24.8286	160.066	0.876971	0.812485	3.00793	4.26879
33	16	1	36	ANAE	2474	851.134	87.5608	71.2435	31.2785	10.1422	1231.83	212.388	17.7306	3.05705	85.2223	14.6937	5.7999	10001	22.1282	121.816	0.9313	0.791671	2.59285	3.83265	896.582	122.076	68.3184	38.1848	18.6695	1932.48	375.128	15.0853	2.92832	83.6808	16.2439	5.15152	8761	27.0308	170.602	0.875292	0.782609	3.12253	3.8984
34	16	1	36	ANAE	2474	861.855	67.4996	70.0518	29.1156	8.01991	1451.76	227.334	35.2566	5.52091	86.4107	13.5312	6.38602	10793	20.5935	93.2191	1.08612	0.965478	3.0727	3.436	802.865	99.4967	76.0313	26.92	6.34146	979.014	206.912	18.1747	3.84118	82.5172	17.4398	4.73154	9613	19.0474	139.418	0.77635	0.668304	2.21408	4.18236	756.962	93.681	80.4764	19.012	1.77665	1115.48
35	9	1	39	ANAE	1130	626.008	45.2621	96.3346	15.2962	1.5674	1022.13	81.3483	60.3554	4.8035	92.6176	7.37114	12.5649	9854	10.8219	63.0076	0.761924	0.664741	1.18156	3.91833	647.065	69.3259	93.7746	25.1954	5.81867	2630.29	320.037	51.409	6.25512	89.1461	10.8467	8.2187	9472	17.8285	96.3944	0.737637	0.625049	2.28819	3.67844	707.858	45.5972	85.1018	18.7332	0.950119	723.134
36	9	1	39	ANAE	1130	489.367	51.0923	123.866	23.119	6.14184	1319.53	212.722	47.4666	7.65214	86.0579	13.8735	6.20304	11444	16.3504	70.3871	0.84246	0.645586	1.7159	3.67922	533.835	51.8142	113.436	17.3008	2.21239	796.238	167.083	27.6092	5.79353	82.6495	17.3432	4.76552	8716	12.2474	72.2978	0.74455	0.666092	1.39185	3.63207	577.49	46.018	104.518	21.6343	3.68217	810.353
37	9	1	39	ANAE	1130
38	9	1	39	ANAE	1130
39	7	2	41	ANAE	2782	733.15	52.8192	82.2855	22.7118	3.443	1147.39	170.167	38.8442	5.76092	87.0512	12.9104	6.7427	10315	16.0659	72.9523	1.18203	1.18277	1.98861	3.67725
40	7	2	41	ANAE	2782																				840.341	100.341	72.6862	46.4846	15.493	989.811	278.311	27.2364	7.65823	77.9945	21.9302	3.55649	9558	32.8907	137.928	0.892469	0.803945	2.48555	4.26022	788.07	78.6762	77.0545	42.0652	10.3448	3003.24
41	7	2	41	ANAE	2782	624.39	68.1342	97.216	27.1802	5.71253	1685.49	368.815	44.5568	9.74981	82.0065	17.9445	4.57002	10621	19.2257	94.289	0.781314	0.666512	1.58688	3.6876	644.589	86.3446	94.923	20.5848	2.42915	637.039	115.046	16.2464	2.93403	84.649	15.2872	5.53725	9482	14.5658	121.216	0.575526	0.520184	1.42628	4.25876	706.443	64.3509	85.626	26.1633	6.61939	1932.81
42	7	2	41	ANAE	2782	686.524	77.4077	88.5497	27.0795	6.34078	1604.92	211.204	30.7059	4.04082	88.3389	11.6252	7.59894	10163	19.1508	107.781	0.919246	0.822305	1.67891	3.80445	666.949	90.8807	91.6972	24.0899	3.07263	715.392	112.085	8.03681	1.25917	86.444	13.5437	6.3826	8357	17.0594	127.5	0.696791	0.522556	2.25883	4.13569
43	7	2	41	ANAE	2782	592.265	64.5239	102.479	18.2229	2.24834	1218.22	125.758	30.7588	3.17525	90.6275	9.35553	9.68705	11082	12.8866	90.3372	0.616973	0.495139	1.20485	3.97711	637.239	61.2147	95.0783	17.2921	1.86418	1133.4	51.6745	61.2883	2.79429	95.6233	4.3597	21.9334	9481	12.236	85.6276	0.590128	0.497458	1.3308	4.01331
44	7	2	41	ANAE	2782	681.912	75.451	89.0886	27.6412	6.33714	1644.02	219.986	34.7555	4.65062	88.1694	11.7979	7.4733	10587	19.5517	104.879	0.97042	0.806636	2.75744	3.44952	695.74	82.8643	87.6136	22.1107	2.45796	492.877	124.994	15.3163	3.88423	79.5775	20.1809	3.9432	9542	15.6461	116.074	0.728912	0.66131	1.23597	4.36912
45	7	2	41	ANAE	2782	696.197	70.8391	87.0892	25.4767	5.24605	1761.69	181.076	37.0812	3.81142	90.6495	9.31749	9.72897	10111	18.019	98.5326	0.95464	0.843603	2.42719	3.51954	714.414	72.6376	85.074	19.6556	1.72185	566.953	100.767	34.8561	6.19508	84.8267	15.0765	5.62641	10526	13.9033	101.762	1.42394	1.63963	1.24006	3.3863
46	7	2	41	ANAE	2782	697.229	62.553	86.7435	24.652	4.41861	1655.18	210.164	40.4225	5.1326	88.7113	11.264	7.87564	9702	17.4418	86.7755	0.917024	0.818219	2.37445	3.44694	721.454	74.6258	84.1221	23.5293	2.8169	1059.74	182.502	13.063	2.24962	85.2589	14.6827	5.80676	8875	16.6545	104.321	0.910699	0.860451	1.2597	3.96819
47	6	2	32	ANAE	1074																				1051.08	169.11	58.8733	86.8088	49.3552	3305.9	1848.64	13.2278	7.39691	64.0994	35.8439	1.78829	9675	61.4191	231.255	1.26503	1.24669	3.22912	3.70488
48	6	2	32	ANAE	1074	799.723	102.524	76.2708	62.384	32.6637	2955.52	1086.05	34.6433	12.7302	73.0428	26.8407	2.72134	10364	44.1286	138.148	1.31114	1.34414	3.99625	3.25428	689.021	112.273	89.2174	47.0646	20.3233	840.747	317.446	5.1076	1.92851	72.4889	27.3701	2.64847	8664	33.3184	155.274	0.790627	0.439307	1.85724	3.99969	890.544	123.167	68.8191	80.6334	44.3787	2854.7
49	6	2	32	ANAE	1074	930.023	130.629	65.9173	87.0164	51.7544	3179.11	2222.8	22.0377	15.4085	58.7099	41.0494	1.43023	10898	61.5458	174.175	1.39792	1.45378	4.15994	3.08712
50	6	2	32	ANAE	1074																				867.002	141.189	71.1998	73.641	45.3351	3203.02	2335.18	23.4995	17.1324	57.7595	42.1099	1.37164	9516	52.1063	192.793	1.23755	1.05758	2.34651	3.49532
51	9	1	39	ANAE	1130																				635.699	84.8345	96.0362	25.8036	4.11687	2580.96	263.878	32.9522	3.36904	90.7107	9.27428	9.78088	9481	18.258	118.641	0.635207	0.508957	2.1506	3.65934
52	9	1	39	ANAE	1130																				679.542	55.2551	88.8629	22.131	4.25532	1890.58	148.735	51.9536	4.08727	92.6959	7.29253	12.7111	9387	15.6602	76.5532	1.03971	0.961984	2.74104	3.20364	598.525	58.0296	101.152	15.004	1.60643	1257.6
53	9	1	39	ANAE	1130	567.587	45.9754	106.362	13.6255	1.26263	838.533	98.1687	45.0793	5.27752	89.5073	10.4788	8.54175	10518	9.63775	64.3152	0.622726	0.519759	1.23671	3.85837	628.955	56.3292	96.1506	17.1918	1.74978	1302.67	100.906	50.1754	3.88662	92.796	7.18804	12.9098	10083	12.1618	78.7022	0.859558	0.782317	2.02397	3.66608
54	9	1	39	ANAE	1130																				634.781	42.4436	94.9253	15.5629	1.06007	1190.38	119.474	61.4496	6.16745	90.872	9.12045	9.96354	9665	11.0111	59.0344	0.765601	0.689606	1.59278	3.43128	667.367	55.9144	90.5601	16.0746	0.446429	603.885
55	9	1	39	ANAE	1130	648.297	44.3453	92.9697	15.8927	1.38221	1110.01	72.6258	54.0624	3.53719	93.848	6.14027	15.284	10646	11.2412	61.7157	0.885982	0.814067	1.48369	3.59121	624.271	82.4746	97.842	19.074	1.56658	779.323	113.256	15.0387	2.18551	87.2584	12.6809	6.88106	8480	13.5051	116.001	0.553062	0.43445	1.28733	4.134	652.591	38.069	92.2238	16.9967	2.18341	748.104
56	20	2	42	ANAE	2485
57	20	2	42	ANAE	2485
58	20	2	42	ANAE	2485
59	16	1	36	ANAE	2474	678.903	58.992	89.0601	23.9115	4.23822	516.019	124.951	19.2931	4.67169	80.4454	19.4793	4.12979	11365	16.9112	81.6163	0.827757	0.738992	1.44886	3.77284	645.191	70.1428	94.2368	14.384	1.43885	237.72	64.7845	11.3766	3.10041	78.5614	21.4099	3.66939	9651	10.1784	98.4963	0.579215	0.460992	0.799728	4.39636	789.494	87.2493	76.961	36.3125	11.4058	1654.03
60	16	1	36	ANAE	2474																																							770.848	37.762	78.0259	15.8973	0.257732	727.808
61	16	1	36	ANAE	2474	877.39	98.2528	69.3158	28.9477	7.44406	1246.96	209.014	16.9781	2.84583	85.6125	14.3502	5.96594	11153	20.4735	137.457	0.999899	0.936879	3.25573	3.85453	854.594	133.375	72.2484	29.9663	8.74404	975.066	189.309	6.64189	1.28953	83.6406	16.2388	5.15065	9066	21.2067	187.508	0.710415	0.643099	2.54501	4.46626	820.142	82.3113	73.9014	26.1862	5.21978	786.482
62	16	1	36	ANAE	2474	920.924	101.382	65.985	31.3806	11.4969	1168.68	248.046	15.1184	3.20879	82.4186	17.4929	4.71154	10753	22.1959	141.662	1.07708	1.018	3.82403	3.78243	943.958	113.323	64.5763	34.6132	13.1579	923.916	187.993	10.0631	2.04757	83.0519	16.8989	4.91464	9003	24.4975	158.451	0.905701	0.837241	3.03166	4.18984	807.146	133.904	76.3444	30.0914	10.5691	992.894
63	16	1	36	ANAE	2474	926.876	131.821	66.2874	37.4146	13.913	1611.55	340.697	11.8266	2.50026	82.4818	17.4374	4.73016	10922	26.4625	184.557	0.973837	0.897023	3.14436	3.95941	970.804	137.534	63.2526	46.4856	23.0088	1760.43	431.391	10.7877	2.64352	80.1821	19.6485	4.08082	9294	32.8948	191.812	0.982929	0.888231	3.09876	4.14903	1045.51	160.7	58.8734	42.811	24.2105	1250.97
64	17	1	34	ANAE	1684																				757.478	158.053	83.2406	48.6395	24.127	1534.16	1430.65	9.84375	9.17962	51.7029	48.2146	1.07235	9228	34.422	220.832	0.856669	0.589487	1.52849	4.1405	632.108	91.8802	96.9329	28.2738	6.76533	2651.21
65	17	1	34	ANAE	1684																				734.749	112.244	83.8208	39.443	17.3989	2381.77	609.429	18.556	4.74796	79.62	20.3725	3.9082	9077	27.9158	156.311	0.962583	0.869464	2.68923	3.79299	845.101	142.869	73.2396	59.8359	38.6364	2189.69
66	17	1	34	ANAE	1684	709.506	87.1416	85.9031	33.4274	10.8778	2290.44	432.904	36.2323	6.84806	84.0769	15.8909	5.29089	10827	23.6432	120.958	1.05379	0.962231	3.53048	3.28695	663.173	115.605	93.4299	32.8313	12.963	1781.54	180.355	11.2448	1.13837	90.7802	9.19015	9.878	7931	23.2587	162.107	0.749456	0.597067	1.77097	3.74362	928.993	94.771	65.316	67.7917	46.4174	1615.86
68	17	1	34	ANAE	1684																																							748.12	127.298	82.5083	36.6282	16.0401	2596.46
69	17	1	34	ANAE	1684																				847.302	163.263	74.1284	55.1988	31.0976	2573.66	1386.86	22.0859	11.9014	64.9375	34.9927	1.85574	8838	39.073	227.591	0.913107	0.817284	2.10199	4.02184	861.05	141.995	71.4809	63.2613	32.0809	3836.89
70	17	1	34	ANAE	1684																				834.579	195.087	76.437	62.8648	31.9347	2164.62	1287.18	10.7771	6.40853	62.6839	37.2745	1.68168	8645	44.5041	272.602	0.819931	0.599996	1.81176	4.01591
71	17	1	34	ANAE	1684	633.932	157.952	98.3869	37.4558	7.86802	2309.81	187.934	33.3352	2.71227	92.4398	7.52123	12.2905	8518	26.5394	220.836	0.375722	0.224626	1.12874	4.43794
72	13	1	52	ANAE	5734	691.723	69.0232	87.6125	15.7946	1.03846	628.289	58.3113	16.7364	1.5533	91.4697	8.48927	10.7747	11305	11.1706	96.9739	0.772752	0.679884	1.36774	4.21887	718.518	59.9097	84.0941	20.5705	2.57732	1316.79	119.426	30.6332	2.77827	91.6733	8.31428	11.026	9114	14.5581	83.4231	1.02846	0.992634	2.71267	3.59911	732.775	46.7636	82.1989	19.1862	1.4742	796.964
73	13	1	52	ANAE	5734	628.215	53.5734	96.2749	9.86009	0.441014	282.028	28.96	18.3677	1.88608	90.6725	9.31066	9.73857	11755	6.97311	75.4353	0.899437	0.975071	0.429958	3.83034	576.809	51.8443	104.84	16.7799	2.22898	714.975	66.1356	30.1807	2.79173	91.5275	8.46634	10.8107	9890	11.8712	72.3419	0.558907	0.426462	1.07204	3.99373	562.985	36.7302	107.022	7.49847	0	344.961
74	13	1	52	ANAE	5734	566.343	60.1942	107.134	8.94299	0.472212	176.514	21.0538	7.09125	0.845811	89.3094	10.6524	8.38397	11316	6.32484	84.8963	0.859683	0.820373	0.680168	4.05411	547.292	45.9082	110.399	6.59933	0.114286	179.14	20.6386	9.03045	1.04039	89.6633	10.33	8.67988	9701	4.66939	64.7685	0.364385	0.269228	0.69909	4.38346	586.8	35.2001	102.6	8.37974	0.392927	171.156
75	13	1	52	ANAE	5734	617.182	50.8052	97.8498	12.2649	0.842302	489.568	49.7347	20.5914	2.09186	90.7561	9.21982	9.84359	10981	8.67466	71.3291	0.655894	0.532099	1.22275	3.89795	660.095	51.2552	91.4578	15.9091	1.87638	981.074	84.8596	36.1673	3.12835	92.028	7.96011	11.5611	9739	11.2556	71.6415	0.86046	0.785001	1.28249	3.91174
76	13	1	52	ANAE	5734																				722.975	57.0308	83.5206	24.055	5.36913	1148.73	131.22	39.1938	4.47713	89.6812	10.2443	8.75424	9479	17.0209	78.882	1.14588	1.19305	2.53856	3.55341	761.608	69.832	79.4904	24.974	3.82653	667.51
77	13	1	52	ANAE	5734																				727.56	80.8972	83.6071	24.7237	5.30387	779.18	129.672	13.2124	2.19881	85.6572	14.2551	6.00887	9757	17.492	113.109	0.845086	0.78254	2.69241	4.32787
78	13	1	52	ANAE	5734																				741.413	84.9861	82.0296	26.1019	9.38053	713.734	118.222	11.3921	1.88697	85.5838	14.176	6.03723	9059	18.4737	118.719	0.804118	0.644292	2.71886	4.22175	705.66	53.4194	85.4847	16.9569	1.18203	650.183
79	13	1	52	ANAE	5734	752.07	82.1483	80.7358	20.0723	2.45154	670.81	97.6675	14.2525	2.07512	87.2439	12.7024	6.86831	11745	14.1953	115.317	0.945468	0.936942	1.46402	4.1433	753.957	75.2551	80.3876	23.8908	5.22523	1060.08	139.461	17.7492	2.33504	88.1994	11.6033	7.60123	9043	16.9088	105.147	0.939076	0.791323	2.56816	4.05338	882.596	32.4416	68.0759	21.6928	1.47929	214.696
80	13	1	52	ANAE	5734																				790.521	101.59	77.2979	23.7255	4.34783	849.4	124.2	7.76357	1.13519	87.1944	12.7496	6.83897	8970	16.7924	142.806	0.708704	0.663494	2.03253	4.58151	798.663	65.5395	75.6526	20.1538	1.60858	457.462
81	13	1	52	ANAE	5734	787.335	78.6798	76.9713	19.6066	2.32049	547.438	87.136	11.1501	1.77476	86.2056	13.7214	6.28257	11121	13.867	110.405	0.98252	0.902004	1.50199	4.33321	779.047	109.929	78.8387	24.2041	5.31453	722.335	154.541	7.85734	1.68105	82.3071	17.6093	4.67408	9789	17.1242	154.583	0.708372	0.654869	2.90362	4.53582	812.337	91.4943	74.8416	26.0289	5.99455	758.925
82	16	1	36	ANAE	2474	748.382	89.3272	81.3587	24.7713	5.0702	1188.14	147.531	21.8994	2.71925	88.9299	11.0424	8.05348	11286	17.5194	125.113	1.06323	1.07218	2.83173	3.73075	718.536	76.9024	84.5033	21.1398	2.60521	831.073	168.345	16.8844	3.42016	83.1417	16.8414	4.93674	8881	14.9645	107.726	0.857727	0.788884	2.46297	3.6702	730.161	59.8205	82.705	21.8923	4.15648	1431.73
83	16	1	36	ANAE	2474
84	16	1	36	ANAE	2474
85	16	1	36	ANAE	2474
86	16	1	36	ANAE	2474
87	16	1	36	ANAE	2474
88	16	1	36	ANAE	2474
89	16	1	36	ANAE	2474
90	16	1	36	ANAE	2474
91	16	1	36	ANAE	2474
92	16	1	36	ANAE	2474
93	16	1	36	ANAE	2474
95	7	2	41	ANAE	2782																				758.713	111.906	81.0048	35.555	12.2191	1958.71	352.798	17.8185	3.20942	84.7053	15.2569	5.55193	9407	25.1589	156.344	0.848453	0.737427	2.59358	4.19666	719.942	54.4314	83.8156	24.4304	3.37349	1626.2
97	7	2	41	ANAE	2782	701.392	65.2506	86.2982	25.1847	5.03218	1340.44	167.519	38.9319	4.86545	88.8598	11.1051	8.00172	10708	17.8135	90.552	0.964964	0.902476	2.58628	3.57708
98	7	2	41	ANAE	2782
99	7	2	41	ANAE	2782
100	7	2	41	ANAE	2782
101	7	2	41	ANAE	2782
102	7	2	41	ANAE	2782
103	9	1	39	ANAE	1130	608.776	52.0957	99.2267	17.1651	1.91159	1755.15	125.933	62.8139	4.50693	93.2958	6.69403	13.9372	10658	12.1413	72.6455	0.748006	0.663638	1.82979	3.63119	649.728	63.2691	93.1449	25.1448	5.72207	2778.68	223.187	78.1924	6.28052	92.5619	7.4347	12.45	8408	17.8046	87.5474	0.711324	0.608836	2.35752	3.23803
104	9	1	39	ANAE	1130	595.53	46.9301	101.37	12.4764	0.921986	966.164	59.8938	51.3621	3.18401	94.1569	5.83692	16.1313	11389	8.82374	65.7758	0.650968	0.551656	1.18385	3.87228	594.801	57.3053	101.732	16.0401	1.62602	1824.91	113.495	53.2545	3.31201	94.1409	5.85482	16.0792	9948	11.3472	80.2637	0.660833	0.528213	1.40188	3.78251	555.285	54.5079	108.909	12.2073	1.11524	458.696
105	9	1	39	ANAE	1130	594.872	55.1743	101.701	15.3948	1.58835	1164.75	89.7253	42.5473	3.27758	92.8386	7.15172	12.9813	11497	10.8876	77.2754	0.610987	0.495949	1.23724	3.84957	664.018	65.3784	91.2072	21.2335	3.47376	1664.05	134.646	39.7968	3.22016	92.4973	7.48442	12.3586	10352	15.0201	91.2217	0.759802	0.665789	2.21951	3.684	591.573	62.6522	102.546	14.3846	1.38614	678.767
106	9	1	39	ANAE	1130	611.49	47.5062	98.7335	13.8722	0.851064	1061.49	92.5541	42.663	3.7199	91.973	8.01938	11.4688	10135	9.81359	66.4198	0.706502	0.61193	0.965898	4.05549	622.817	71.5346	97.5843	19.2873	3.21361	1399.94	101.317	31.0386	2.24633	93.2366	6.74773	13.8175	9971	13.6446	100.244	0.565407	0.464225	1.8419	3.86257	633.429	44.717	95.1701	17.7439	2.33051	1850.26
107	9	1	39	ANAE	1130
108	9	1	39	ANAE	1130
109	9	1	39	ANAE	1130
110	9	1	39	ANAE	1130
111	2	2	34	ANAE	1382
112	2	2	34	ANAE	1382
113	2	2	34	ANAE	1382
114	15	1	38	ANAE	1261
115	15	1	38	ANAE	1261
116	15	1	38	ANAE	1261
117	15	1	38	ANAE	1261
118	15	1	38	ANAE	1261
119	12	1	38	ANAE	1416
120	11	1	38	ANAE	335																				511.84	33.0185	117.691	22.2884	6.14335	381.105	27.424	53.6059	3.85744	93.2619	6.71105	13.8968	9094	15.774	43.9363	0.75758	0.677229	1.39671	3.79413	683.333	23.4388	87.9082	9.8351	0	259.646
121	11	1	38	ANAE	335	606.016	46.6882	99.565	17.6919	1.9221	1104.75	84.8918	48.3713	3.71697	92.8375	7.13385	13.0137	10905	12.5133	64.8318	0.766269	0.675089	1.49694	3.60513	591.851	48.2726	102.08	14.7567	1.15702	348.222	49.1064	27.8455	3.92678	87.6306	12.3577	7.09117	9149	10.4433	67.5054	0.795545	0.749212	1.49274	3.68965	581.9	35.1394	103.465	13.2264	1.36452	949.426
122	11	1	38	ANAE	335	576.922	48.3336	104.811	9.7969	0.209205	306.215	21.7441	17.162	1.21866	93.3096	6.62585	14.0827	11176	6.92893	68.0106	0.793076	0.732287	0.681177	3.98973																				599.974	18.9469	100.103	9.10176	0.601202	78.9216
123	11	1	38	ANAE	335																																							623.891	50.4071	96.7745	15.8673	1.25523	1325.66
124	11	1	38	ANAE	335	660.973	51.8707	91.3499	13.2691	0.330761	712.258	41.0999	35.5747	2.05279	94.5117	5.45367	17.3299	10635	9.38444	72.7265	0.87603	0.809979	1.61292	3.60299	605.488	67.7917	100.369	13.3738	0.168634	1002.9	105.696	36.5974	3.85701	90.4536	9.53292	9.48855	9137	9.46616	95.2833	0.630287	0.531514	2.02219	3.9551	791.289	46.4232	76.0885	17.7186	0.797872	825.917
125	11	1	38	ANAE	335	723.877	56.722	83.4025	19.8711	2.05724	1123.13	85.9588	38.3562	2.93559	92.8724	7.108	13.0659	11087	14.0541	78.9919	1.11791	1.10529	2.23544	3.59992	670.881	89.7059	91.2658	20.2847	1.79372	1030.25	110.325	29.3449	3.14243	90.2855	9.66832	9.33829	8628	14.3597	126.04	0.685819	0.661198	2.42553	4.06662	811.404	64.5664	74.4368	29.4182	7.6087	1172.25
126	10	1	38	ANAE	1655																				758.44	98.2048	80.6508	52.7668	36.2573	841.551	679.589	10.9825	8.86887	55.1523	44.5379	1.23832	9962	37.33	133.839	1.28569	1.26089	3.58861	4.38077	824.97	56.253	73.0759	50.4269	30.3867	687.424
127	10	1	38	ANAE	1655
128	10	1	38	ANAE	1655
129	10	1	38	ANAE	1655
130	10	1	38	ANAE	1655
131	10	1	38	ANAE	1655
132	16	1	36	ANAE	2474
133	16	1	36	ANAE	2474
134	16	1	36	ANAE	2474
135	16	1	36	ANAE	2474																																							1004.96	52.5758	59.8686	46.6843	23.6486	584.767
136	16	1	36	ANAE	2474
137	16	1	36	ANAE	2474
138	13	1	52	ANAE	5734
139	13	1	52	ANAE	5734
140	13	1	52	ANAE	5734
141	13	1	52	ANAE	5734
142	13	1	52	ANAE	5734
143	13	1	52	ANAE	5734
144	13	1	52	ANAE	5734
145	13	1	52	ANAE	5734
146	13	1	52	ANAE	5734
147	1	2	30	ANAE	837
148	1	2	30	ANAE	837
149	1	2	30	ANAE	837
150	16	1	36	ANAE	2474
151	16	1	36	ANAE	2474
152	16	1	36	ANAE	2474
153	16	1	36	ANAE	2474
154	11	1	38	ANAE	335
155	11	1	38	ANAE	335
156	11	1	38	ANAE	335
157	11	1	38	ANAE	335
158	11	1	38	ANAE	335
159	11	1	38	ANAE	335
160	11	1	38	ANAE	335
161	11	1	38	ANAE	335
162	11	1	38	ANAE	335
163	11	1	38	ANAE	335
164	11	1	38	ANAE	335
165	12	1	35	ANAE	1416	561.825	59.2512	108.037	14.746	1.43139	712.985	73.9491	27.4026	2.84213	90.5913	9.39591	9.64157	10915	10.4295	83.1469	0.784164	0.714374	1.26739	3.74442																				557.113	65.8255	109.025	17.0163	2.42991	1129.59
166	12	1	35	ANAE	1416																				473.314	51.5564	128.289	13.0491	0.793651	577.277	52.5973	16.9582	1.54511	91.6367	8.34928	10.9754	9709	9.23236	72.3575	0.563069	0.427635	0.862656	4.41334	610.714	62.6222	99.2639	17.9747	1.63599	916.847
167	12	1	35	ANAE	1416																				610.786	89.2491	100.58	15.6993	1.1611	1115.29	88.8636	35.4876	2.82757	92.6142	7.37928	12.5506	9355	11.1102	125.738	0.483833	0.42961	2.13026	4.42272	612	60.2283	98.9599	12.4002	0.613497	1230.96
168	12	1	35	ANAE	1416																				557.254	88.8252	110.516	13.9254	1.35478	1014.85	108.283	14.7901	1.57809	90.3466	9.6399	9.37215	10137	9.85092	125.28	0.409213	0.285204	0.916377	4.35376	730.385	71.3086	82.9552	23.4516	3.22581	2727.83
169	12	1	35	ANAE	1416	603.606	65.3368	100.476	17.9839	2.12116	1331.19	105.325	33.2251	2.62879	92.6528	7.33076	12.6389	10640	12.7177	91.5269	0.770816	0.659557	1.73224	3.75957	554.348	79.8156	110.464	25.089	6.13426	1322.31	150.875	20.8933	2.38391	89.7382	10.2391	8.76428	9685	17.751	111.526	0.660289	0.492525	1.66583	4.03517	638.465	76.4255	95.2602	20.8406	3.4188	891.805
170	10	1	38	ANAE	1655	696.216	53.8956	86.6878	28.2938	7.87481	677.146	320.615	28.7687	13.6214	67.8226	32.1127	2.11202	10932	20.0118	73.5426	1.48677	1.6483	4.09544	3.07641	708.629	68.0604	85.4657	36.5453	16.0714	706.595	267.906	12.7645	4.83968	72.3133	27.4176	2.63747	8276	25.8801	92.5653	1.0696	1.11745	3.02988	3.54568	638.465	76.4255	95.2602	20.8406	3.4188	891.805
172	10	1	38	ANAE	1655	560.47	60.8248	108.453	12.9323	0.576606	426.548	57.7241	23.6539	3.20105	88.0561	11.9165	7.38942	11800	9.14576	85.5406	0.915989	0.882224	1.05439	4.00476	594.536	67.9464	102.339	16.223	1.13636	395.445	93.5128	15.7221	3.71788	80.7942	19.1058	4.22879	9402	11.4805	95.3927	0.695357	0.632051	1.28008	4.51797
173	10	1	38	ANAE	1655	600.515	46.1126	100.495	13.8515	0.324006	676.542	77.0282	37.1823	4.23342	89.7529	10.2189	8.78304	11689	9.79591	64.4747	1.01761	0.953092	1.16075	3.69478	652.441	44.9145	92.4116	18.4325	1.63488	943.437	160.118	54.2067	9.19986	85.4339	14.4997	5.89212	9459	13.0429	62.088	1.08185	1.07318	1.26483	3.74169	585.109	73.5852	104.06	17.2085	2.54403	788.043
174	10	1	38	ANAE	1655	557.551	52.5569	108.555	12.778	0.371632	462.996	57.7372	21.4961	2.68064	88.8927	11.0852	8.01902	11612	9.03685	73.7545	0.970564	0.903116	1.12761	3.75266	598.58	64.0813	101.411	16.9878	2.25564	258.709	86.5974	4.80826	1.60946	74.9123	25.0753	2.9875	8522	12.0276	89.7762	0.690727	0.520315	1.743	3.79404
175	10	1	38	ANAE	1655	575.591	37.6924	104.673	10.9854	0.192086	476.143	37.0521	41.0941	3.19783	92.769	7.21902	12.8506	11287	7.76935	52.7239	1.03642	0.983047	1.03675	3.73036	624.885	66.4219	97.2008	15.3893	1.16493	630.545	90.4277	30.0581	4.31069	87.4109	12.5358	6.97292	10642	10.8852	93.3254	0.977458	0.900251	1.08506	3.78364	595.291	61.0721	101.818	15.9827	1.19761	681.87
176	10	1	38	ANAE	1655	577.772	42.4075	104.411	11.0607	0.34585	428.932	51.4414	29.855	3.58048	89.2764	10.7068	8.33827	11935	7.82203	59.4661	0.861138	0.774457	0.780175	3.8312	604.275	51.1373	100.009	13.7299	0.672269	781.104	123.438	32.0461	5.06425	86.3409	13.6445	6.32791	10178	9.71278	71.6647	0.875335	0.811848	1.01181	4.05197	588.268	77.9703	103.816	15.435	0.986193	445.663
177	10	1	38	ANAE	1655	559.028	46.2233	108.07	11.858	0.488238	687.054	48.3103	34.6709	2.43789	93.4199	6.56883	14.2217	12087	8.38581	64.8282	0.824152	0.741093	0.808937	3.97792	589.5	49.6561	102.519	12.5922	0.703235	888.426	56.5961	55.7439	3.5511	94.0044	5.98843	15.6977	9417	8.91083	69.6359	0.710314	0.651684	0.917932	4.11708	587.261	52.3551	102.989	12.5681	0.590551	282.325
178	10	1	38	ANAE	1655	643.76	49.1418	93.7654	18.9328	1.6443	493.829	112.057	26.0797	5.91784	81.4503	18.4822	4.40696	11509	13.3898	68.1553	1.02265	0.983229	1.39273	3.79575	681.44	104.089	90.4071	25.1384	6.39269	1157.19	269.656	20.5783	4.79529	81.0644	18.8902	4.29136	8682	17.7993	146.044	0.689443	0.518422	2.20085	4.77189	654.958	83.6916	92.9418	21.4097	3.94737	153.701
179	19	1	38	ANAE	2468
180	19	1	38	ANAE	2468
181	13	1	52	ANAE	5734
182	13	1	52	ANAE	5734
183	13	1	52	ANAE	5734
184	13	1	52	ANAE	5734
185	13	1	52	ANAE	5734
186	13	1	52	ANAE	5734
187	13	1	52	ANAE	5734
188	13	1	52	ANAE	5734
189	13	1	52	ANAE	5734
190	10	1	38	ANAE	1655
191	10	1	38	ANAE	1655
192	10	1	38	ANAE	1655
193	18	1	39	ANAE	3383
194	18	1	39	ANAE	3383
195	18	1	39	ANAE	3383
196	18	1	39	ANAE	3383
197	18	1	39	ANAE	3383
198	18	1	39	ANAE	3383
199	18	1	39	ANAE	3383
201	18	1	39	ANAE	3383	817.164	143.459	76.0442	60.8601	19.071	1845.6	965.913	13.1717	6.89355	65.5752	34.3195	1.91073	11344	43.0427	198.294	0.804887	0.653326	2.52679	4.04667	834.658	99.7736	73.1778	51.932	16.2791	2413.92	1074.72	22.9289	10.2084	69.0597	30.7467	2.24609	8658	36.7651	136.293	0.927465	1.01449	3.33483	3.81696	966.158	134.99	63.6115	59.0674	16.1812	1963.66
202	18	1	39	ANAE	3383
203	8	1	42	ANAE	2942
204	8	1	42	ANAE	2942
205	8	1	42	ANAE	2942
206	8	1	42	ANAE	2942
207	8	1	42	ANAE	2942
208	8	1	42	ANAE	2942
209	8	1	42	ANAE	2942
210	8	1	42	ANAE	2942
211	11	1	38	ANAE	335																																							685.12	50.3134	88.072	19.684	1.6055	325.371
212	11	1	38	ANAE	335	702.356	74.0287	86.3605	20.2615	2.4919	1545.09	108.844	30.9723	2.18186	93.3965	6.57936	14.1954	11916	14.3288	103.716	0.892908	0.796878	1.90699	3.71489	717.605	67.8927	84.4078	17.2643	0.8	624.05	56.6723	38.9385	3.53615	91.6106	8.3195	11.0115	8824	12.2204	95.2154	0.801952	0.778862	1.4105	4.20612	744.878	58.3715	81.0439	19.5985	1	444.017
213	11	1	38	ANAE	335	613.833	72.7388	98.9683	19.0594	2.50394	1903.81	117.533	33.2984	2.05571	94.1725	5.81383	16.198	12455	13.4781	101.98	0.691582	0.5549	1.52836	3.95926	771.772	130.643	80.5208	26.8303	2.97324	624.459	121.581	7.53483	1.46702	83.4472	16.247	5.13616	9925	18.9815	183.769	0.585078	0.525714	2.49821	4.94786	711.8	41.4772	84.5703	17.4065	1.19332	1201.13
214	15	1	38	ANAE	1261	733.831	82.6026	82.8329	30.3514	6.41447	1033.9	248.221	19.0027	4.56223	80.569	19.3432	4.16523	12395	21.4637	114.805	0.926908	0.85208	2.30448	3.77907																				656.807	58.4089	92.0838	14.1083	1.31868	367.151
215	15	1	38	ANAE	1261																				849.726	140.272	72.8796	33.8003	7.75194	1155.47	194.475	8.01149	1.3484	85.5587	14.4003	5.94146	9524	23.9161	196.954	0.599843	0.528506	2.88266	4.77387	857.788	44.7503	70.1479	17.4673	1.14942	228.651
216	15	1	38	ANAE	1261	941.594	112.482	64.7362	37.9378	12.8019	1377.1	350.707	14.2438	3.62749	79.6274	20.2788	3.92663	10666	26.8343	156.809	1.0303	0.979487	3.70185	4.06126	969.705	133.006	63.4036	39.5201	15.0108	1222	401.941	8.87364	2.91872	75.2019	24.7354	3.04025	9809	27.9601	186.084	0.886198	0.790419	3.36577	4.73924
217	15	1	38	ANAE	1261	975.351	126.042	62.5817	33.1092	9.98878	1345.35	252.488	11.0477	2.07338	84.1586	15.7944	5.32837	10764	23.4183	176.748	0.745764	0.590803	2.90929	4.43105	1038.02	128.416	58.7934	34.4089	11.0204	1264.91	181.764	9.8235	1.41161	87.4144	12.5612	6.95909	9883	24.3442	179.936	0.848182	0.804057	3.2722	4.09911
219	15	1	38	ANAE	1261																				786.201	102.412	77.5325	32.362	7.63158	1498.36	269.768	21.2856	3.83231	84.7331	15.2556	5.55425	8439	22.9162	142.963	0.595149	0.439662	1.57494	3.70261	895.868	101.145	67.8617	28.6264	8.70871	1105.2
220	15	1	38	ANAE	1261	1005.78	116.756	60.6055	35.842	11.9403	1458.26	262.223	23.9826	4.31254	84.6913	15.2291	5.56114	10023	25.356	163.228	0.937854	0.856884	2.9662	4.19479	954.494	100.48	63.5958	30.5121	9.58084	1664.42	201.177	45.2731	5.47214	89.213	10.7831	8.27338	8888	21.5996	140.381	0.823585	0.765757	2.7338	3.94371	1246.03	47.6304	48.2297	33.7002	10.8787	95.7724
221	13	1	52	ANAE	5734
222	13	1	52	ANAE	5734
223	13	1	52	ANAE	5734
224	13	1	52	ANAE	5734	814.169	96.3311	74.765	24.5934	4.38788	1428.38	152.114	18.3587	1.9551	90.3585	9.62268	9.39016	11953	17.3923	135.131	0.833391	0.728566	2.4886	3.97561	808.744	71.1501	74.728	28.2738	8.33333	3377.64	170.097	40.8828	2.05884	95.2029	4.79437	19.8572	5524	20.2013	97.888	0.502767	0.967456	1.92912	2.61681
225	17	1	34	ANAE	1684	702.975	84.8518	86.6868	36.2541	13.2986	1995.35	680.548	33.9839	11.5908	74.5422	25.4238	2.93198	10552	25.6439	117.263	1.29961	1.31863	3.9841	3.28555	682.904	100.32	89.8915	36.6107	13.54	1076.81	693.153	9.61961	6.19225	60.7743	39.1211	1.55349	9187	25.9089	139.565	0.918243	0.836113	2.79885	3.759	683.005	134.982	91.1634	43.1004	17.3913	1144.9
226	17	1	34	ANAE	1684	724.86	97.6161	84.3198	40.4454	16.9355	3395.12	651.15	38.6809	7.41861	83.8926	16.0898	5.21403	10739	28.6074	135.078	1.04187	0.968811	3.31621	3.41918	713.021	120.102	86.6238	49.8486	25.3731	4242.09	1136.73	30.7502	8.24	78.8519	21.1296	3.73182	9331	35.2748	166.248	0.96506	0.756207	2.02383	3.48785	618.099	66.3097	98.1728	23.5007	4.95868	583.929
227	17	1	34	ANAE	1684																																							772.858	73.0542	78.3489	34.5086	13.4715	939.966
228	17	1	34	ANAE	1684	642.778	89.7602	95.1498	33.5262	11.3347	2716.99	557.66	37.2815	7.65201	82.9458	17.0246	4.87212	10513	23.7146	124.735	1.06708	0.985521	3.44063	3.39635	644.41	98.2306	95.2592	34.7114	10.6566	2588.73	524.334	28.0131	5.67391	83.1361	16.8388	4.93718	9814	24.5585	136.616	0.883982	0.73704	2.61523	3.58694	601.307	89.9336	101.939	25.2501	5.03018	2448.08
229	17	1	34	ANAE	1684	633.92	109.623	97.7613	34.3766	10.7299	2467.36	579.244	26.2368	6.15943	80.9706	19.0089	4.25961	12392	24.3102	153.098	1.00522	0.899695	2.6462	3.57597																				556.093	82.7329	109.996	24.9903	6.13383	1361.2
230	17	1	34	ANAE	1684	619.07	86.4797	98.8229	27.6549	7.06196	1956.43	374.5	30.4658	5.83177	83.9118	16.0624	5.22411	11518	19.5582	120.734	0.928044	0.817391	2.60861	3.63985	600.72	95.8891	102.357	29.2326	7.67302	1735.16	435.221	23.4306	5.87697	79.9195	20.0458	3.98685	10931	20.6758	133.988	0.809151	0.634494	2.37078	3.93548	663.337	85.4466	92.0247	32.5929	10.4444	1680.62
231	8	1	42	ANAE	2942
232	8	1	42	ANAE	2942
233	8	1	42	ANAE	2942
234	8	1	42	ANAE	2942
235	8	1	42	ANAE	2942
236	8	1	42	ANAE	2942
237	8	1	42	ANAE	2942
240	4	1	38	CHIR	3279
241	4	1	38	CHIR	3279
242	4	1	38	CHIR	3279
243	4	1	38	CHIR	3279
244	4	1	38	CHIR	3279
245	4	1	38	CHIR	3279
246	4	1	38	CHIR	3279
247	4	1	38	CHIR	3279
248	4	1	38	CHIR	3279
249	4	1	38	CHIR	3279
250	4	1	38	CHIR	3279
251	14	1	32	ANAE	590
252	14	1	32	ANAE	590
253	14	1	32	ANAE	590
254	14	1	32	ANAE	590
255	5	1	32	CHIR	1581
257	5	1	32	CHIR	1581	816.107	89.0963	74.4152	40.2036	9.74255	1295.86	553.147	17.7941	7.59552	70.0277	29.8918	2.34271	10919	28.4354	122.765	0.918329	0.822824	2.80631	3.70105	885.914	152.015	69.9964	35.2648	10.0942	1216.24	396.43	8.78522	2.86351	75.2941	24.5418	3.06799	9475	24.9536	213.598	0.656903	0.607678	3.04608	4.46533
258	5	1	32	CHIR	1581	906.045	98.417	67.0687	33.3432	6.4121	1054.23	170.537	15.4876	2.50536	85.9464	13.9031	6.1818	10404	23.5858	137.178	0.894039	0.835781	2.73855	4.06826	898.051	158.774	69.1822	39.1437	11.1828	1031.05	311.08	4.26594	1.28709	76.7501	23.1565	3.31441	8733	27.7086	222.949	0.603694	0.498163	2.46608	4.34961	938.773	173.434	66.4525	48.0382	17.7215	875.288
259	5	1	32	CHIR	1581																				720.863	137.69	86.8542	35.0652	6.3172	2186.92	389.752	17.4052	3.10194	84.8423	15.1205	5.61106	9354	24.8119	193.23	0.484379	0.406917	1.96456	4.32417
260	5	1	32	CHIR	1581
261	5	1	32	CHIR	1581
262	5	1	32	CHIR	1581
263	5	1	32	CHIR	1581
[truncated: 51 more columns]

## Sheet: Blatt1
07:30:00
